# Supplementary material for: Integrating transcriptomics and metabolomics to characterise the response of Astragalus membranaceus Bge. var. mongolicus (Bge.) to progressive drought stress
Source: BMC Genomics. 2016 Mar 5;17:188. doi: 10.1186/s12864-016-2554-0 (PMC4779257; doi:10.1186/s12864-016-2554-0)
Supplement: Additional file 5: — Table S4. Raw metabolomics data under different stages of drought stress (n = 8). (CSV 13 kb) [file 12864_2016_2554_MOESM5_ESM.csv]

					Table S4 Raw metabolomics data under different stages of drought stress(n=8)
		4-Aminobutyrate	Acetate	Alanine	Arginine	Asparagine	Aspartate	Choline	Ethanol	Ethanolamine	Ethylene glycol	Formate	Fructose	Fumarate	Galactose	Glucose	Glutamate	Glutamine	Glycine	Hydroxyacetone	Isoleucine	Lactate	Leucine	Malate	Pantothenate	Proline	Pyruvate	Serine	Sucrose	Threonine	Trigonelline	Trimethylamine	Tryptophan	Tyrosine	Uridine	Valine	myo-Inositol
A1	A	0.156375502	0.099564926	0.074631861	0.045431727	0.204819277	0.111696787	0.120649264	0.013721553	0.024682062	0.069528112	0.016398929	0.66022423	0.019578313	0.030455154	1.233768407	0.116465863	0.039491299	0.104417671	0.015394913	0.00543842	0.078898929	0.00669344	0.206576305	0.006777108	0.038487282	0.00460174	0.049280455	2.478497323	0.025518742	0.005103748	0.004350736	0.010291165	0.004769076	0.018490629	0.011546185	0.131191432
A2	A	0.164862205	0.107365486	0.075787402	0.042486877	0.200705381	0.121062992	0.126066273	0.013041339	0.024852362	0.056594488	0.019438976	0.827591864	0.018864829	0.044291339	1.223835302	0.117946194	0	0.103920604	0.014435696	0.005003281	0.080216535	0.007135827	0.234744094	0.0082021	0.047982283	0.004593176	0.05757874	2.510580709	0.02386811	0	0.004019029	0.015255906	0.007709974	0.01812664	0.011729003	0.137385171
A3	A	0.156117505	0.144760751	0.073516051	0.014915203	0.198516051	0.110084797	0.121592974	0.013476681	0.02241066	0.05557238	0.015520896	0.847895215	0.018473652	0.031647486	1.190263477	0.124318595	0.022107813	0.08199576	0.01521805	0.005905512	0.074576015	0.007344034	0.184206541	0.00673834	0.052392489	0.003331314	0.040732889	2.401044821	0.023092065	0	0.004164143	0.013400969	0.007041187	0.01567232	0.010448213	0.128709873
A4	A	0.150969757	0.101249178	0.066896778	0.015368179	0.190499671	0.105687048	0.113658777	0.012573964	0.019641683	0.061390533	0.012656147	0.831278764	0.0171762	0.021449704	1.149901381	0.104700855	0.031969099	0.067636423	0.012902696	0.004848784	0.06517094	0.006985536	0.173898751	0.006328074	0.047172913	0.003533859	0.054158448	2.234056542	0.020710059	0	0.003451677	0.012820513	0.006163708	0.01660092	0.009615385	0.106015779
A5	A	0.143022487	0.11020172	0.071841931	0.01479828	0.194940476	0.119460979	0.121775794	0.013310185	0.021577381	0.062582672	0.015707672	0.860532407	0.018849206	0.032324735	1.164186508	0.109292328	0.026785714	0.116815476	0.01264881	0.005456349	0.075314153	0.007771164	0.212880291	0.007027116	0.044642857	0.004298942	0.057374339	2.30489418	0.020337302	0	0.00421627	0.015790344	0.003720238	0.016782407	0.009424603	0.124917328
A6	A	0.122698882	0.150641026	0.054733728	0.011669954	0.140779093	0.086702827	0.0906476	0.013724523	0.019148586	0.032626561	0.015943458	0.706360947	0.014464168	0.028106509	0.90105194	0.069033531	0.031640368	0.050295858	0.006328074	0.004109139	0.085223537	0.008382643	0.122781065	0.004930966	0.03879027	0.005588429	0.028599606	1.735289283	0.017669297	0.002054569	0.003451677	0.010026298	0.004602235	0.014875082	0.008957922	0.091469428
A7	A	0.129092993	0.088899804	0.054682384	0.009332024	0.139571054	0.081286837	0.088736084	0.012360838	0.011951539	0.04518664	0.013425016	0.638998035	0.013670596	0.030943026	0.851015062	0.067206942	0.027013752	0.054764244	0.007694826	0.004829731	0.07981336	0.007203667	0.157662083	0.005157171	0.043631303	0.004829731	0.041011788	1.700556647	0.017845449	0	0.003601834	0.010723641	0.00556647	0.015635232	0.009577603	0.071299935
A8	A	0.17018664	0.115340537	0.07400131	0.015389653	0.186476752	0.11370334	0.119760969	0.011705959	0.01686313	0.053536346	0.018336608	0.909954158	0.019318926	0.025622135	1.223559267	0.096103471	0.037409954	0.091683039	0.008185986	0.006139489	0.099623445	0.008267845	0.162491814	0.007694826	0.051899149	0.00573019	0.058038638	2.24426981	0.019564506	0.002373936	0.003274394	0.01129666	0.006057629	0.018500327	0.0112148	0.104453176
B1	B	0.144603018	0.15625	0.085055774	0	0.909612861	0.090387139	0.126886483	0.017962598	0.022063648	0.053067585	0.008038058	2.258694226	0.023540026	0.072260499	3.340305118	0.048966535	0	0.141158136	0.010908793	0.027312992	0.041502625	0.024606299	0.341043307	0.008694226	1.157562336	0.006233596	0.038549869	4.964484908	0.035597113	0.003854987	0.003444882	0.010908793	0.021325459	0.010580709	0.065288714	0.131151575
B2	B	0.154891304	0.119318182	0.08835639	0.076910408	0.888422266	0.091320817	0.119894598	0.011363636	0.027338603	0.044631094	0.00634058	2.531785244	0.02173913	0.087615283	3.586956522	0.0453722	0	0.085803689	0.009716733	0.028903162	0.035737813	0.020915679	0.487895257	0.008152174	1.068511199	0.004364295	0.044713439	5.273138999	0.037631752	0.004940711	0.004034914	0.010457839	0.019680501	0.009387352	0.065464427	0.120471014
B3	B	0.151723301	0.11329288	0.085161812	0	0.926941748	0.080242718	0.109911003	0.012451456	0.019522654	0.042580906	0.006302589	2.624797735	0.022904531	0.075477346	3.409239482	0.048114887	0	0.108373786	0.010606796	0.028131068	0.037046926	0.02736246	0.548940129	0.009991909	1.037313916	0.00368932	0.03289644	4.582597087	0.037046926	0	0.002305825	0.015987055	0.020291262	0.009991909	0.059797735	0.131278317
B4	B	0.131779101	0.110863095	0.08234127	0.046709656	0.838707011	0.08655754	0.11359127	0.009672619	0.014054233	0.033730159	0.005373677	2.628885582	0.026703042	0.060019841	3.367228836	0.028439153	0.02364418	0.110367063	0.007357804	0.028025794	0.032572751	0.015625	0.440558862	0.006283069	1.101686508	0.002810847	0.038607804	4.966021825	0.036044974	0.004794974	0.003224206	0.009507275	0.018353175	0.010499339	0.061259921	0.112433862
B5	B	0.141254125	0.12970297	0.08209571	0.046947195	0.861963696	0.083580858	0.112293729	0.01039604	0.019636964	0.038943894	0.010808581	2.455610561	0.021617162	0.049587459	3.274917492	0.073762376	0	0.101650165	0.009158416	0.028052805	0.038531353	0.018646865	0.477970297	0.006105611	0.945132013	0.002970297	0.042491749	4.955445545	0.037953795	0.005280528	0.003712871	0.008993399	0.018151815	0.008415842	0.061056106	0.136056106
B6	B	0.139238232	0.112109235	0.085698886	0.066475027	0.922206252	0.106809199	0.113456701	0.012576356	0.023266259	0.048059648	0.007276321	2.450772548	0.021200144	0.047161337	3.525152713	0.05147323	0	0.203916637	0.010510241	0.029913762	0.040603665	0.022457779	0.520750988	0.007455983	1.173553719	0.002784765	0.047879986	5.222781171	0.039166367	0.003054258	0.004401725	0.010869565	0.018774704	0.008264463	0.063869925	0.10609055
B7	B	0.154706514	0.130100215	0.086256263	0.045454545	0.867841804	0.093951324	0.116320687	0.010468862	0.021474588	0.041875447	0.006889764	2.665622763	0.022011453	0.067555476	3.488636364	0.06531854	0	0.182623479	0.00876879	0.029348604	0.038922691	0.018432355	0.497584109	0.005458125	1.131263422	0.002773801	0.041696492	4.970204009	0.038206872	0.005547602	0.003221188	0.010558339	0.020490336	0.010110952	0.063350036	0.105851825
B8	B	0.130547602	0.089566929	0.085182534	0.042680744	0.910969936	0.097440945	0.114352183	0.012347888	0.020579814	0.046886185	0.007247674	2.505100215	0.019506084	0.036685755	3.25456335	0.054581246	0.021027201	0.102004295	0.00948461	0.030690766	0.030511811	0.020490336	0.392537581	0.007963493	1.029348604	0.003400143	0.040980673	5.0365068	0.03686471	0.003579098	0.003489621	0.010826772	0.016463851	0.009037223	0.062544739	0.108804581
C1	C	0.21541502	0.122882552	0.112083569	0.085474308	1.062323546	0.19416996	0.178994918	0.008610954	0.039313947	0.08201581	0.006422925	1.393915867	0.027809147	0.083215697	3.24336533	0.059006211	0	0.171654433	0.011363636	0.044536985	0.006564088	0.017998306	0.706168831	0.005293619	1.535996612	0.004376059	0.044960474	7.482001694	0.049830604	0.019268775	0.003952569	0.014539808	0.028726708	0.012775268	0.123517787	0.184500282
C2	C	0.209495633	0.127430262	0.11580727	0.107495069	1.085235278	0.199563257	0.180825585	0.010918569	0.046069315	0.186531417	0.00859397	1.399196957	0.026627219	0.044660468	3.371090448	0.137221753	0.064102564	0.19103973	0.014299803	0.045787546	0.00739645	0.025147929	0.783953226	0.009157509	1.452380952	0.005424063	0.049027895	7.626232742	0.049520992	0.020216963	0.004296985	0.012820513	0.031417301	0.009861933	0.125035221	0.185826994
C3	C	0.218441815	0.132290786	0.113975768	0.118061426	1.068751761	0.19519583	0.179275852	0.009298394	0.034094111	0.134826712	0.007044238	1.387362637	0.026415892	0.086221471	3.194350521	0.081713159	0	0.145956607	0.012045647	0.044519583	0.005212736	0.021484925	0.71682164	0.004719639	1.705621302	0.004226543	0.065088757	7.644829529	0.051704706	0.020005635	0.003803888	0.014863342	0.035432516	0.011341223	0.132502113	0.175260637
C4	C	0.232671175	0.120949563	0.118624965	0.149337842	1.043885602	0.210834038	0.185474782	0.010284587	0.042828966	0.101507467	0.006762468	1.323612285	0.026556777	0.094815441	3.202733164	0.098830657	0	0.115102846	0.014018033	0.046773739	0.005987602	0.021344041	0.724570301	0.004860524	1.521484925	0.004367427	0.060087349	7.668427726	0.061073542	0.019230769	0.004085658	0.01746971	0.035573401	0.012538743	0.138701043	0.151169343
C5	C	0.221078431	0.11162465	0.11477591	0.14859944	1.05280112	0.193487395	0.181022409	0.009593838	0.03907563	0.120448179	0.005602241	1.332282913	0.025420168	0.11267507	3.252941176	0.102731092	0	0.142787115	0.01407563	0.044817927	0.004971989	0.018697479	0.686064426	0.005812325	1.535714286	0.004271709	0.058263305	7.819117647	0.052170868	0.020588235	0.003711485	0.016806723	0.027380952	0.012535014	0.125910364	0.206652661
C6	C	0.202662722	0.102423218	0.113975768	0.12144266	1.04740772	0.200760778	0.180262046	0.010636799	0.041913215	0.10397295	0.005564948	1.313609467	0.027120316	0.036207382	3.108340378	0.053395323	0.022823331	0.151803325	0.01303184	0.04501268	0.006058045	0.019230769	0.559453367	0.006269372	1.577838828	0.003169907	0.063609467	7.653705269	0.050929839	0.023316427	0.0041561	0.015567766	0.031346858	0.012186531	0.121653987	0.145886165
C7	C	0.192412507	0.125143431	0.111230637	0.076592083	1.043244406	0.182372347	0.171471601	0.009609868	0.032128514	0.117183018	0.005665519	1.333333333	0.026965003	0.061531842	3.087851406	0.085197935	0.036933448	0.199942628	0.016135972	0.04381813	0.007816982	0.026965003	0.69047619	0.008964429	1.314113597	0.004518072	0.042168675	7.827524383	0.05213712	0.020940906	0.004446357	0.017570281	0.034997131	0.012908778	0.119621343	0.160857717
C8	C	0.226380194	0.128628344	0.117174161	0.090068298	1.091206602	0.205890723	0.180705748	0.010956175	0.036781446	0.098249858	0.005904952	1.406445646	0.031374502	0.076906659	3.266220831	0.079254411	0	0.104368241	0.012948207	0.044038133	0.00640296	0.019351167	0.651607854	0.004908936	1.550583381	0.004197496	0.054780876	7.794038133	0.051721685	0.021129767	0.003841776	0.015438247	0.032370518	0.011525327	0.126280592	0.179638589
D1	D	0.081364647	0.122012229	0.064619233	0.038076709	0.221581434	0.030086159	0.153210117	0.009449694	0.027862702	0.101931629	0.010144525	0.885769872	0.04446915	0.081781545	2.792732073	0.03057254	0.031406337	0.048568649	0.01278488	0.0040995	0.038076709	0.005628127	0.541759311	0.006948305	2.029738744	0.002153974	0.027237354	13.05662868	0.011464703	0.021748193	0.004168983	0.009241245	0.007504169	0.008754864	0.017023346	0.093385214
D2	D	0.081374322	0.136528029	0.061784207	0	0.221971067	0.029309825	0.151295961	0.008589512	0.033830621	0.117465341	0.010774563	0.80884569	0.044605184	0.113471971	2.756027728	0.10088909	0	0.043776371	0.010473177	0.004370102	0.039783002	0.004897529	0.745780591	0.008137432	2.109327908	0.004822182	0.036693791	13.19047619	0.011226643	0.023056058	0.004144063	0.009041591	0.007911392	0.010021097	0.016952984	0.11482821
D3	D	0.081581937	0.134975859	0.061062198	0	0.208960523	0.028543028	0.14278614	0.00944334	0.031738143	0.113462085	0.011147401	0.714001704	0.042956546	0.113391082	2.286495314	0.104941778	0	0.042388526	0.010366373	0.004260153	0.048139733	0.004615166	0.6555666	0.007455268	2.148395342	0.002201079	0.03443624	12.32249361	0.011573417	0.022010792	0.003976143	0.009940358	0.006461233	0.007952286	0.015904573	0.108846918
D4	D	0.060515873	0.154990842	0.050900488	0	0.15521978	0.034493284	0.143162393	0.010302198	0.032967033	0.128128816	0.010607448	0.757249695	0.038995726	0.12706044	2.762820513	0.073412698	0	0.053571429	0.013583639	0.004349817	0.031746032	0.005418193	0.701541514	0.010760073	1.808455433	0.006181319	0.028617216	12.9763431	0.010683761	0.023733211	0.004502442	0.009615385	0.005265568	0.010531136	0.015186203	0.098061661
D5	D	0.061669435	0.128806755	0.046096346	0	0.102990033	0.025193798	0.140780731	0.008790144	0.032115172	0.115656146	0.008098007	0.862749169	0.033707087	0.136074197	3.034537652	0.113925803	0	0.038482835	0.011835548	0.003945183	0.029208195	0.003183832	0.613718162	0.008997785	1.949889258	0.005467885	0.021594684	13.01744186	0.008790144	0.020002769	0.003668328	0.00927464	0.004568106	0.007405869	0.012942968	0.080357143
D6	D	0.062139977	0.140120968	0.052419355	0.03499424	0.19203629	0.039098502	0.155169931	0.01108871	0.03953053	0.10656682	0.007848502	0.739703341	0.034634217	0.131768433	2.42828341	0.050691244	0.047523041	0.042770737	0.010440668	0.004032258	0.027721774	0.005760369	0.537082373	0.006840438	1.876728111	0.002880184	0.037442396	14.18166763	0.011376728	0.023185484	0.004752304	0.01281682	0.007992512	0.009792627	0.015841014	0.088637673
D7	D	0.067362093	0.166725601	0.050742574	0	0.14011669	0.027404526	0.146128006	0.014232673	0.035537482	0.110590523	0.011403819	0.717910184	0.037128713	0.133486563	2.750088402	0.08177157	0	0.035802687	0.014232673	0.004243281	0.035802687	0.005480905	0.667256011	0.010166195	1.910272277	0.006099717	0.015028289	12.48346888	0.0104314	0.022277228	0.0052157	0.009282178	0.008751768	0.010342999	0.013790665	0.10466761
D8	D	0.069661267	0.160530191	0.054050074	0	0.173048601	0.028718704	0.149779087	0.009572901	0.058910162	0.077614138	0.012223859	0.591752577	0.039248895	0.130338733	2.582842415	0.07916053	0	0.035493373	0.016494845	0.004639175	0.040500736	0.00640648	0.354418262	0.006259205	2.225699558	0.014874816	0.023858616	13.41988218	0.010235641	0.022385862	0.004933726	0.010751105	0.005817378	0.012518409	0.016200295	0.103092784
